# Supplementary material for: The volatility of beef and lamb prices in Türkiye: The role of COVID–19, livestock imports, and energy prices
Source: PLoS One. 2023 Mar 13;18(3):e0282611. doi: 10.1371/journal.pone.0282611 (PMC10010543; doi:10.1371/journal.pone.0282611)
Supplement: S1 Table — (XLSX) [file pone.0282611.s001.xlsx]

## Sheet: Sayfa1
Date	Prbeef	Prlamb	Prexchng	Prgsline	Import	Covid19
04/24/2006	70.2287	73.1407	0.608978	19.707	1	0
2006-05-12	68.9635	67.603	0.673736	19.9033	0	0
2006-05-15	70.6642	65.9023	0.691854	19.6931	0	0
2006-05-18	67.0077	70.069	0.705566	19.7632	0	0
2006-05-24	70.8343	65.307	0.754722	20.1136	0	0
2006-06-02	71.9391	73.5999	0.866512	20.1384	0	0
2006-06-30	73.0755	70.7154	0.88994	20.6809	0	0
2006-07-04	74.6427	77.0561	0.84448	20.5332	0	0
2006-08-08	71.4528	67.3524	0.752308	20.3506	0	0
2006-08-16	72.936	74.5936	0.755643	19.7521	0	0
2006-08-21	71.889	69.5335	0.740559	19.6191	0	0
2006-08-23	72.587	75.6405	0.746356	19.1535	0	0
2006-08-25	73.3722	70.4059	0.759337	19.22	0	0
2006-09-05	72.3478	69.6336	0.742402	19.0567	0	0
2006-09-12	74.0441	68.6159	0.75544	18.5179	0	0
2006-09-13	74.977	69.8881	0.752232	18.6526	0	0
2006-09-21	73.3655	69.5488	0.749634	18.3833	0	0
2006-10-12	74.2444	68.9412	0.748983	18.1769	0	0
2006-12-01	70.3847	69.0813	0.724614	18.1044	1	0
2007-01-05	67.5484	67.5484	0.69074	17.861	0	0
2007-01-08	65.9884	67.7824	0.699574	17.5973	0	0
2007-01-19	66.4564	62.8684	0.694596	17.2678	0	0
2007-01-30	70.2004	60.5283	0.696353	17.4655	0	0
2007-02-07	64.794	58.9595	0.671205	17.5582	0	0
2007-02-23	65.6385	57.424	0.66239	17.7555	0	0
2007-02-28	64.4869	56.8099	0.670151	18.2158	0	0
2007-03-05	64.0891	56.8409	0.691025	18.4085	0	0
2007-03-07	65.9965	58.672	0.696354	18.4735	0	0
2007-03-20	63.8068	67.0647	0.678282	18.2784	0	0
2007-03-21	63.4024	66.6069	0.675229	18.6687	0	0
2007-04-17	60.6179	60.9958	0.640121	18.9107	0	0
2007-05-02	62.6408	62.3334	0.64049	19.1873	1	0
2007-06-06	63.0163	60.6649	0.601329	18.9996	1	0
2007-07-06	73.9645	62.2817	0.591659	18.89	0	0
2007-07-11	64.413	63.9394	0.588412	18.8256	0	0
2007-07-20	66.1496	63.5447	0.579402	18.6321	0	0
2007-08-01	65.9822	63.4981	0.600297	18.4898	0	0
2007-08-09	66.7584	58.6077	0.591251	18.2965	0	0
2007-08-15	64.7402	62.4114	0.610469	18.1676	0	0
2007-08-21	67.3794	63.4205	0.630296	18.4898	0	0
2007-08-27	70.8726	59.384	0.623452	18.2965	0	0
2007-08-28	64.7402	61.5575	0.616234	18.3609	0	0
2007-09-07	69.742	59.5728	0.592112	18.5111	1	0
2007-09-14	69.2866	62.3807	0.577417	18.1908	1	0
2007-10-04	68.2465	63.55	0.523011	17.9165	0	0
2007-10-19	70.448	58.8535	0.523054	18.2365	0	0
2007-11-02	67.5803	58.3847	0.509497	17.3773	0	0
2007-11-05	68.748	58.3117	0.513058	18.1563	0	0
2007-11-07	66.4856	58.1658	0.510191	18.2162	0	0
2007-11-09	68.4561	58.0198	0.513405	18.4559	0	0
2007-12-06	69.9551	65.8102	0.506279	18.0553	0	0
2008-01-10	67.058	69.2719	0.498731	17.573	0	0
2008-01-21	66.2725	67.4151	0.509998	17.2896	0	0
2008-02-08	61.8606	66.2112	0.522417	17.0683	1	0
2008-02-13	62.8803	65.2595	0.531212	17.5204	1	0
2008-02-21	62.6083	70.8338	0.525987	17.7465	1	0
2008-03-13	60.0122	67.0764	0.567672	17.967	1	0
2008-04-02	60.4771	68.2699	0.648566	18.0794	1	0
2008-04-18	61.2764	65.4059	0.650916	18.5204	1	0
2008-04-25	65.6057	66.0053	0.635346	18.5755	1	0
2008-04-29	66.6048	75.1302	0.626729	18.796	1	0
2008-05-07	67.6987	70.024	0.581794	18.38	0	0
2008-05-16	68.4295	67.5658	0.579293	18.6535	0	0
2008-05-28	67.3001	69.4925	0.578089	18.9817	0	0
2008-06-16	69.0498	65.7486	0.578367	18.9227	1	0
2008-07-01	68.6115	60.463	0.563114	17.9885	1	0
2008-07-21	69.5702	58.7512	0.54895	17.5819	1	0
2008-07-24	64.9824	57.3132	0.550145	17.2262	1	0
2008-07-31	69.8441	59.9837	0.547708	17.023	1	0
2008-08-07	67.4009	61.0307	0.502608	16.7411	1	0
2008-08-14	70.5518	57.9484	0.50996	16.5388	1	0
2008-08-28	70.7573	64.4556	0.514457	16.6905	1	0
2008-09-19	73.0376	62.4475	0.561395	16.1663	1	0
2008-10-03	69.4372	64.4398	0.599013	15.8766	0	0
2008-10-09	63.7823	65.4262	0.684157	15.5835	0	0
2008-10-15	69.24	68.5166	0.666634	15.3881	0	0
2008-10-16	72.0017	67.07	0.675928	15.0461	0	0
2008-10-21	67.3988	66.544	0.725882	14.8507	0	0
2008-10-24	68.7139	68.5824	0.82429	15.2415	0	0
2008-11-11	68.6887	71.6269	0.75519	14.6802	0	0
2008-11-14	69.7334	72.6063	0.812453	14.3422	0	0
2008-11-20	67.187	65.2935	0.82941	14.0524	0	0
2008-11-26	68.0358	73.7816	0.781169	13.7144	0	0
2008-12-05	66.4773	71.0911	0.774965	13.7313	1	0
2008-12-15	66.5423	66.8672	0.771761	13.6817	1	0
2008-12-24	68.4268	74.2102	0.750563	13.6322	1	0
2009-01-02	67.2467	74.932	0.760731	13.3563	1	0
2009-01-09	64.749	73.1388	0.77297	13.7999	1	0
2009-01-22	67.8871	70.8332	0.827446	14.0956	1	0
2009-01-26	64.4928	74.0995	0.833068	13.8984	1	0
2009-02-06	64.1608	81.2576	0.829082	14.2613	0	0
2009-02-13	61.6636	84.6513	0.833077	14.4601	0	0
2009-02-19	67.2344	94.5764	0.858004	14.2116	0	0
2009-02-24	62.7521	88.7494	0.852392	14.0128	0	0
2009-03-03	59.0965	90.2778	0.893853	14.3663	1	0
2009-03-23	59.5895	83.6842	0.878106	14.764	1	0
2009-03-31	61.9312	75.1186	0.878521	14.9628	1	0
2009-04-10	63.0156	78.8468	0.779815	14.9258	0	0
2009-04-22	63.0774	74.8271	0.821279	15.1275	0	0
2009-05-04	63.1441	80.6738	0.775476	15.1922	0	0
2009-05-08	63.6996	79.5628	0.756311	15.5527	0	0
2009-05-13	63.1441	78.8838	0.763889	15.7072	0	0
2009-05-28	63.4527	87.8955	0.763449	16.0162	0	0
2009-06-03	66.1524	75.8088	0.758253	16.0632	0	0
2009-06-09	64.5848	76.8747	0.770769	16.4179	0	0
2009-06-17	62.0766	76.3731	0.764931	16.2153	0	0
2009-06-29	63.7069	73.3006	0.762309	15.4552	0	0
2009-06-30	65.9643	80.1353	0.760627	15.3538	0	0
2009-07-02	66.0724	74.5287	0.747177	15.3347	1	0
2009-07-06	67.2715	75.8539	0.748933	14.9792	1	0
2009-07-07	63.1064	77.3685	0.75542	15.0808	1	0
2009-07-10	65.5045	76.1064	0.755322	15.03	1	0
2009-07-14	63.1064	77.7471	0.759468	14.8269	1	0
2009-07-15	63.7375	79.451	0.751762	15.9948	1	0
2009-07-20	66.7666	84.8781	0.744788	16.1471	1	0
2009-07-21	66.8928	91.5043	0.736692	16.1979	1	0
2009-07-23	68.0287	87.15	0.732497	16.2487	1	0
2009-07-27	68.6598	87.0869	0.724255	16.4518	1	0
2009-07-28	64.3686	88.349	0.72128	16.5025	1	0
2009-08-03	71.5521	92.8382	0.714429	16.2475	0	0
2009-08-05	70.1416	95.6592	0.707896	16.397	0	0
2009-08-07	73.9243	95.1463	0.710799	16.6462	0	0
2009-08-12	72.0009	96.9415	0.722608	16.5465	0	0
2009-08-13	71.9368	96.1722	0.729238	16.5963	0	0
2009-08-17	73.6038	102.263	0.717091	16.397	0	0
2009-08-18	71.8086	108.995	0.729868	16.3471	0	0
2009-08-20	69.7569	90.5301	0.726867	16.2475	0	0
2009-08-24	72.7062	103.994	0.720769	16.3471	0	0
2009-08-25	72.9626	101.43	0.718059	16.2973	0	0
2009-08-28	73.0267	104.699	0.727254	16.4468	0	0
2009-09-09	73.5749	104.988	0.727137	16.2449	1	0
2009-09-29	82.212	109.467	0.730808	15.8487	1	0
2009-10-06	79.5396	96.3175	0.711389	15.5579	0	0
2009-10-14	81.4038	106.384	0.697561	15.7995	0	0
2009-10-21	86.9965	106.757	0.695025	16.2343	0	0
2009-12-01	77.913	86.2396	0.718234	15.9654	0	0
2009-12-07	80.7678	100.573	0.71539	16.0127	0	0
2009-12-18	82.9089	97.421	0.731493	15.8706	0	0
2010-01-04	85.6607	88.1784	0.687568	15.5425	1	0
2010-01-19	86.0705	93.1552	0.669073	16.6364	1	0
2010-02-12	82.6312	86.9245	0.690617	16.5942	1	0
2010-02-19	84.2482	92.4444	0.693676	16.3675	1	0
2010-02-23	86.4784	88.5414	0.692078	16.7302	1	0
2010-03-08	83.4515	83.507	0.712859	16.9072	1	0
2010-03-29	86.8317	83.2299	0.707464	16.4563	1	0
2010-06-24	82.0467	109.237	0.705596	16.5563	1	0
2010-07-09	89.2921	115.368	0.706343	16.3989	1	0
2010-07-12	91.5049	116.086	0.705569	16.4438	1	0
2010-07-20	92.2824	122.007	0.701018	16.1742	1	0
2010-09-06	95.9147	114.665	0.670116	16.306	1	0
2010-09-17	100.297	116.662	0.663578	16.3508	1	0
2010-10-11	93.5695	108.696	0.618316	16.5423	1	0
2010-11-29	94.3965	107.65	0.649517	16.7297	1	0
2010-12-10	90.1407	109.314	0.682687	16.5869	1	0
2010-12-17	86.3617	106.202	0.694266	16.4577	1	0
2010-12-31	78.6925	104.09	0.70817	16.7162	1	0
2011-01-18	73.2873	106.649	0.733112	16.8854	1	0
2011-02-07	71.0994	94.9415	0.777974	16.8582	1	0
2011-02-23	66.9924	96.0082	0.778314	17.2423	1	0
2011-02-25	70.9394	92.8079	0.781912	17.1996	1	0
2011-03-07	67.319	92.3828	0.785039	17.1881	1	0
2011-03-09	66.9441	93.0791	0.781849	17.5252	1	0
2011-03-17	66.7299	96.3995	0.777285	17.0196	1	0
2011-03-30	69.4612	101.755	0.766783	17.4409	1	0
2011-04-20	71.8403	102.245	0.73627	17.5818	1	0
2011-05-04	65.317	97.6414	0.742434	17.8124	1	0
2011-05-16	65.9337	96.3567	0.767861	17.3972	1	0
2011-05-25	66.8073	107.971	0.776936	17.2311	1	0
2011-05-30	68.7087	104.887	0.780284	17.5632	1	0
2011-06-29	69.676	115.633	0.824515	17.3312	1	0
2011-07-08	77.7828	115.452	0.854833	17.528	1	0
2011-07-15	84.1165	125.119	0.860112	17.9424	1	0
2011-09-06	87.3678	121.664	0.968969	17.9507	1	0
2011-09-16	84.9801	117.051	0.979412	17.5445	1	0
2011-10-07	82.7742	106.923	1	16.7378	1	0
2011-10-14	82.6177	106.975	0.992095	17.0122	1	0
2011-10-19	80.8444	112.661	1.01111	17.0514	1	0
2011-10-26	81.2617	112.139	0.975684	16.973	1	0
2011-11-01	76.2609	101.715	0.919658	16.723	1	0
2011-11-25	79.5437	99.2402	0.977065	16.566	1	0
2012-01-10	70.5268	82.5261	0.970353	16.503	1	0
2012-01-11	73.0736	83.0159	0.970146	16.694	1	0
2012-01-24	70.2329	85.7096	0.948217	16.9614	1	0
2012-03-14	70.378	86.5958	0.908268	16.8678	1	0
2012-03-20	68.3562	91.2219	0.915518	17.165	1	0
2012-04-11	71.2797	83.9461	0.899283	16.9444	1	0
2012-04-25	70.6338	86.756	0.89314	16.5117	1	0
2012-05-07	71.1592	94.2156	0.873328	16.4636	1	0
2012-05-15	68.937	96.818	0.898434	16.0226	1	0
2012-06-06	74.6502	103.207	0.922621	16.2164	1	0
2012-06-12	70.6876	107.374	0.905772	15.9175	1	0
2012-06-15	73.2186	101.954	0.908663	15.7306	1	0
2012-06-19	70.8615	107.374	0.902382	15.6185	1	0
2012-07-06	73.8949	101.43	0.894867	16.2337	1	0
2012-08-01	73.0586	101.73	0.882122	16.165	1	0
2012-08-17	73.6561	99.6207	0.883694	16.4972	1	0
2012-08-23	71.6024	98.0642	0.882318	16.9032	1	0
2012-09-19	70.8856	87.4027	0.901361	16.142	1	0
2012-09-28	74.5725	85.5838	0.895709	17.0789	1	0
2012-10-01	73.2547	84.3759	0.88846	16.4817	1	0
2012-10-15	71.7558	81.6198	0.895544	16.7553	1	0
2012-10-17	72.0943	82.055	0.896287	16.3107	1	0
2012-10-31	71.2723	85.0045	0.892473	16.003	1	0
2012-11-01	69.9053	83.5571	0.877723	15.7738	1	0
2013-01-10	66.5565	70.8652	0.860725	15.9089	1	0
2013-01-24	67.1982	73.478	0.857336	16.2161	1	0
2013-02-01	63.8371	78.0584	0.858381	16.4512	1	0
2013-03-22	63.8994	87.1437	0.884182	16.1577	1	0
2013-04-09	66.9971	85.9457	0.86357	15.9399	1	0
2013-04-18	67.4933	86.036	0.863907	15.6995	1	0
2013-05-15	69.8277	89.2909	0.886551	16.0159	1	0
2013-05-22	67.7984	87.4	0.904836	16.3619	1	0
2013-07-09	69.9173	78.64	0.994866	16.4179	1	0
2013-07-17	70.324	75.9735	0.982955	16.7232	1	0
2013-08-01	71.7803	74.1031	1.00342	16.4317	1	0
2013-08-07	73.5566	80.6162	1.00259	16.2965	1	0
2013-08-23	74.3764	78.0201	1.03081	16.6684	1	0
2013-09-02	73.697	78.9869	1.08536	16.9412	1	0
2013-09-04	75.5055	78.3991	1.09091	16.541	1	0
2013-09-16	73.8779	77.0428	1.08248	16.1409	1	0
2013-09-25	72.838	79.3486	1.06578	15.8741	1	0
2013-10-01	70.2687	75.9686	1.07083	16.3369	1	0
2013-10-03	73.0969	70.7909	1.06143	16.0691	1	0
2013-12-06	70.5497	80.9387	1.11412	15.9888	1	0
2013-12-17	71.1148	76.8526	1.10619	15.7604	1	0
2013-12-25	70.115	85.7637	1.13203	16.1846	1	0
2014-01-29	66.3464	86.8083	1.29851	16.4522	1	0
2014-02-14	68.4924	84.635	1.24957	16.4857	1	0
2014-02-24	69.3181	86.1212	1.24787	16.3562	1	0
2014-02-26	67.6667	84.635	1.25207	16.4534	1	0
2014-03-31	67.2877	81.7239	1.23575	16.477	1	0
2014-04-02	70.094	81.258	1.14545	16.4762	1	0
2014-04-07	67.9808	81.3377	1.13811	16.3447	1	0
2014-04-09	67.5821	80.3409	1.11603	16.3775	1	0
2014-04-14	67.1435	80.4207	1.12864	16.4433	1	0
2014-04-16	68.0207	80.3808	1.13321	16.6077	1	0
2014-04-21	69.4959	83.0921	1.13433	16.7064	1	0
2014-04-30	68.6187	76.7924	1.1288	16.542	1	0
2014-05-05	68.3858	82.4105	1.10034	16.4666	1	0
2014-05-07	71.7404	80.2684	1.09299	16.4336	1	0
2014-05-12	68.8304	76.7521	1.08434	16.2352	1	0
2014-05-14	69.5579	79.2984	1.08147	16.2682	1	0
2014-05-20	67.9412	79.3792	1.09555	16.3674	1	0
2014-05-21	70.9321	76.4692	1.09888	16.4997	1	0
2014-05-22	68.7091	76.8734	1.10029	16.632	1	0
2014-06-09	72.2097	76.5995	1.09812	16.5976	1	0
2014-06-20	74.9886	75.3913	1.11763	16.9269	1	0
2014-07-09	74.203	74.4038	1.11572	16.7745	1	0
2014-07-17	73.3598	80.3063	1.11452	16.4802	1	0
2014-08-01	73.9493	79.203	1.12741	16.3886	1	0
2014-10-09	77.3093	78.3529	1.20628	15.7396	1	0
2014-10-15	78.6235	81.8319	1.20117	15.4511	1	0
2014-10-17	76.9227	84.7696	1.19833	15.1626	1	0
2014-11-18	77.1221	76.8136	1.14242	14.9935	1	0
2014-12-02	77.5049	74.6129	1.15277	14.8134	1	0
2014-12-09	74.9985	71.2582	1.18008	14.6146	1	0
2014-12-12	75.5769	71.2968	1.17345	14.3495	1	0
2014-12-17	78.1989	68.6362	1.22912	14.1838	1	0
2015-01-05	74.5361	72.7481	1.18482	13.9953	1	0
2015-01-06	74.4988	70.5131	1.18291	14.0955	1	0
2015-01-15	75.5418	72.1521	1.15844	13.6278	1	0
2015-01-20	79.9	74.4988	1.18144	13.7949	1	0
2015-01-30	76.5848	75.579	1.21337	14.0287	1	0
2015-02-04	75.7068	73.0925	1.25364	14.3323	1	0
2015-02-10	77.7039	76.7961	1.29027	14.2993	1	0
2015-02-13	77.486	74.436	1.29178	14.4974	1	0
2015-02-17	77.7765	76.9777	1.27307	14.7286	1	0
2015-02-24	77.9217	78.067	1.28592	14.3983	1	0
2015-03-03	75.935	77.0334	1.31817	14.5611	1	0
2015-03-19	77.5295	79.7264	1.37369	14.2685	1	0
2015-03-27	76.7499	75.4035	1.36238	14.4636	1	0
2015-04-01	75.4134	77.1218	1.39067	14.5308	1	0
2015-04-17	75.2042	78.2375	1.43513	14.8868	1	0
2015-04-21	75.0299	76.1804	1.43183	15.0486	1	0
2015-04-22	76.7383	76.0758	1.4363	14.9838	1	0
2015-04-29	76.6685	76.9126	1.42466	15.3075	1	0
2015-05-13	79.463	78.8181	1.45314	15.2252	1	0
2015-05-22	80.3945	80.287	1.38717	15.0333	1	0
2015-06-10	81.2994	81.889	1.52188	15.5394	1	0
2015-06-12	84.3582	81.7416	1.51695	15.6035	1	0
2015-06-16	82.7367	83.2895	1.51342	15.8278	1	0
2015-06-24	82.3313	78.4616	1.47941	15.3792	1	0
2015-07-21	88.609	82.9492	1.46311	15.0976	1	0
2015-08-06	90.0774	84.8897	1.59486	14.9205	1	0
2015-08-27	85.2525	82.8219	1.68079	14.434	1	0
2015-08-28	86.885	85.2525	1.66661	14.2718	1	0
2015-08-31	87.0664	81.4796	1.6693	14.434	1	0
2015-09-03	85.9293	81.6651	1.75775	14.616	1	0
2015-09-10	87.076	81.5576	1.796	14.8096	1	0
2015-09-17	87.2551	80.1959	1.80072	14.5192	1	0
2015-09-18	88.4735	82.4534	1.80215	14.6805	1	0
2015-10-16	84.5371	82.2965	1.66548	14.28	1	0
2015-11-05	85.3863	79.2948	1.55646	14.1644	1	0
2015-11-16	84.1539	77.9568	1.57427	14.1965	1	0
2015-11-18	82.6398	77.3582	1.57608	13.9075	1	0
2015-12-04	79.611	78.8459	1.59741	14.3235	1	0
2015-12-08	79.9936	78.7415	1.60201	14.066	1	0
2015-12-11	78.7068	78.9154	1.61318	13.9372	1	0
2016-01-15	81.3097	89.7809	1.66104	13.6333	1	0
2016-02-09	78.2379	86.9458	1.58502	13.486	1	0
2016-02-10	79.7392	86.2785	1.59452	13.2934	1	0
2016-02-15	79.5724	86.5454	1.5814	13.0686	1	0
2016-02-17	79.6058	86.7456	1.59701	13.3255	1	0
2016-02-23	80.0729	84.3101	1.59333	13.1649	1	0
2016-02-26	79.0386	84.0765	1.58502	13.1328	1	0
2016-02-29	79.8393	83.4092	1.58486	13.3255	1	0
2016-03-04	79.6201	89.7843	1.5646	13.405	1	0
2016-03-11	80.772	85.9219	1.54642	13.8518	1	0
2016-03-15	77.926	89.7505	1.5422	13.9157	1	0
2016-04-04	80.6092	93.8492	1.4977	13.7734	1	0
2016-04-13	81.0907	91.1324	1.50157	13.996	1	0
2016-04-15	81.1595	91.8546	1.51859	14.1869	1	0
2016-04-26	82.535	89.3786	1.51154	13.9642	1	0
2016-04-27	82.3975	95.3624	1.5056	14.1551	1	0
2016-05-18	80.4139	94.8185	1.61748	14.3481	1	0
2016-05-24	85.3087	93.455	1.62739	14.5369	1	0
2016-06-09	81.9106	93.4541	1.55839	14.1833	1	0
2016-07-01	79.3426	92.008	1.54438	14.1463	1	0
2016-07-13	82.0901	90.3997	1.54636	13.9262	1	0
2016-08-05	88.0715	88.8231	1.63804	13.7659	1	0
2016-08-11	86.91	92.5469	1.60227	13.9234	1	0
2016-08-19	87.4908	90.9412	1.58479	14.2069	1	0
2016-09-09	89.6889	89.2416	1.58829	14.5032	1	0
2016-09-21	91.7875	92.0283	1.60974	14.6883	1	0
2016-10-07	88.4414	92.397	1.67514	15.0129	1	0
2016-11-18	84.771	93.68	1.88067	14.6147	1	0
2016-11-23	85.5871	94.258	1.90789	15.0988	1	0
2016-12-14	82.7601	90.3974	2.03837	15.2246	1	0
2016-12-23	80.2911	91.8459	2.05794	15.5208	1	0
2017-01-13	73.9648	88.2007	2.3731	15.1911	1	0
2017-01-27	72.8507	87.2722	2.36774	15.6203	1	0
2017-02-13	73.4065	85.8659	2.23485	15.2175	1	0
2017-02-24	73.9282	85.6204	2.1739	14.9076	1	0
2017-03-15	77.4663	89.0276	2.26396	14.8224	1	0
2017-04-28	79.768	94.2821	2.13205	15.1466	1	0
2017-05-05	81.8232	93.1576	2.09307	14.8471	1	0
2017-05-23	80.7465	102.638	2.10392	15.0207	1	0
2017-05-24	84.5745	101.681	2.10651	15.2812	1	0
2017-06-02	84.0887	110.023	2.08848	15.0196	1	0
2017-06-13	81.6102	112.441	2.08127	14.8159	1	0
2017-06-19	81.6706	111.927	2.07732	14.583	1	0
2017-07-06	81.5241	110.018	2.16828	14.9452	1	0
2017-08-01	80.8825	108.952	2.13023	14.9611	1	0
2017-09-08	81.2189	105.958	2.05035	15.0236	1	0
2017-10-18	73.4706	96.5014	2.24693	15.0099	1	0
2017-10-31	73.3507	91.5534	2.31787	15.3416	1	0
2017-11-10	74.3936	87.1107	2.47394	15.3141	1	0
2017-11-22	74.0118	82.4996	2.53752	15.1523	1	0
2017-11-24	76.097	83.7038	2.51477	15.368	1	0
2017-12-08	74.497	82.6844	2.45621	14.9153	1	0
2017-12-22	73.7737	82.1637	2.43176	15.1299	1	0
2018-01-19	72.4478	89.5496	2.39633	15.0155	1	0
2018-01-26	74.8665	93.9033	2.36187	15.3299	1	0
2018-02-09	70.6074	91.258	2.41887	15.0234	1	0
2018-02-16	71.498	100.609	2.39648	14.7598	1	0
2018-03-09	71.7409	105.511	2.45853	15.0016	1	0
2018-03-21	76.3235	104.965	2.54036	15.3957	1	0
2018-03-28	73.6503	103.138	2.56626	15.7372	1	0
2018-04-27	74.8149	114.805	2.68444	15.7237	1	0
2018-05-18	75.6021	111.517	3.07357	15.4049	1	0
2018-07-31	70.7234	94.8162	3.4834	15.6154	1	0
2018-08-10	68.2838	93.2277	4.50475	14.8668	1	0
2018-08-28	76.2078	90.9856	5.165	16.3229	1	0
2018-09-03	71.8645	90.998	5.75479	15.4146	1	0
2018-09-17	68.5358	91.9798	5.3296	15.4367	1	0
2018-10-02	65.0503	88.4349	4.67853	14.9075	1	0
2018-10-03	64.9575	86.0918	4.71164	14.9716	1	0
2018-10-12	65.8854	88.6901	4.69215	15.0143	1	0
2018-10-30	64.3775	87.8782	4.40612	15.0783	1	0
2018-11-05	64.4143	88.2308	3.95764	14.8416	1	0
2018-11-09	63.9702	89.4695	3.9201	14.4115	1	0
2018-11-23	63.5963	91.1523	3.84277	14.0028	1	0
2018-11-26	62.8016	88.8151	3.82411	13.7016	1	0
2018-12-05	56.9765	86.9215	3.78961	13.8105	1	0
2018-12-28	57.832	85.8809	3.8016	13.211	1	0
2019-01-21	58.5969	79.737	3.86726	14.5556	1	0
2019-02-01	58.9337	80.7459	3.69659	14.0562	1	0
2019-02-05	58.137	81.9517	3.70261	14.1942	1	0
2019-02-20	58.3739	82.0809	3.76343	14.8384	1	0
2019-03-04	56.9429	81.9777	3.89587	14.6919	1	0
2019-03-21	57.0691	80.1489	3.98763	15.3238	1	0
2019-04-08	62.5442	79.4396	4.22727	15.5971	1	0
2019-04-15	62.2125	78.7763	4.37116	15.9099	1	0
2019-04-22	62.8552	79.8128	4.37825	15.9323	1	0
2019-05-10	63.1621	87.9361	4.87598	15.9141	1	0
2019-06-10	64.1353	88.9192	4.43428	15.5408	1	0
2019-07-03	66.385	88.8584	4.1505	15.6985	1	0
2019-07-10	64.142	89.2682	4.18362	15.458	1	0
2019-07-18	66.8595	86.2703	4.16944	15.6985	1	0
2019-08-08	68.3791	93.1572	3.91488	14.8165	1	0
2019-08-09	66.6402	91.5488	3.90669	14.4243	1	0
2019-08-16	66.662	90.5055	3.97593	14.4461	1	0
2019-08-20	70.3787	91.5054	3.98028	14.5769	1	0
2019-09-13	68.2872	92.5583	4.09331	14.4676	1	0
2019-09-18	65.5977	90.481	4.08924	15.2279	1	0
2019-09-27	67.0408	91.2901	4.04866	14.6999	1	0
2020-01-03	61.1736	85.2844	4.31071	14.1074	1	1
2020-01-28	65.7567	87.6756	4.30296	13.6721	1	1
2020-01-29	65.5574	86.6394	4.30029	13.4742	1	1
2020-02-26	66.9665	95.2018	4.46274	13.9182	1	1
2020-03-10	65.1875	90.7048	4.59563	13.8319	1	1
2020-03-13	66.7155	92.0227	4.68333	12.6399	1	1
2020-03-16	68.0907	92.1182	4.71697	11.6122	1	1
2020-03-17	67.2503	93.5698	4.78597	11.7561	1	1
2020-03-20	69.7715	91.9081	4.90069	10.9134	1	1
2020-04-01	67.3823	92.9417	5.21154	11.1185	1	1
2020-04-06	65.9105	91.4886	5.30728	11.4213	1	1
2020-04-08	67.5499	89.4208	5.34465	11.6376	1	1
2020-04-10	67.699	89.812	5.34529	11.3564	1	1
2020-04-17	67.0656	89.309	5.47935	11.3781	1	1
2020-04-20	68.1088	90.0914	5.48394	11.7025	1	1
2020-04-27	70.0835	87.9304	5.52036	11.4213	1	1
2020-04-28	70.0463	91.2837	5.52717	11.2266	1	1
2020-05-04	69.8221	89.5589	5.57092	11.4796	1	1
2020-05-13	70.1752	92.6067	5.60307	12.3268	1	1
2020-05-20	69.3389	91.6589	5.48119	12.2844	1	1
2020-05-27	70.9743	89.5775	5.42695	12.708	1	1
2020-06-05	71.1298	93.6625	5.35273	11.9713	1	1
2020-06-08	69.9966	91.5093	5.36041	11.9919	1	1
2020-06-18	72.3197	96.3256	5.42067	12.7556	1	1
2020-06-24	71.0354	92.6803	5.42914	13.3335	1	1
2020-06-30	67.9945	91.5471	5.42772	12.8794	1	1
2020-07-02	68.8768	94.036	5.49041	12.7873	1	1
2020-07-08	69.3551	94.8013	5.49738	12.9887	1	1
2020-08-07	69.5448	94.839	6.14952	12.8436	1	1
2020-08-12	69.9277	94.8773	6.22592	13.3009	1	1
2020-08-20	69.7745	97.041	6.31132	13.3207	1	1
2020-08-28	68.8171	94.7815	6.28534	13.7383	1	1
2020-09-04	70.1735	93.3047	6.51899	13.3726	1	1
2020-10-02	63.8639	90.5801	6.97508	13.3706	1	1
2020-10-06	64.8055	91.3924	7.00775	13.0799	1	1
2020-10-16	66.4672	90.0631	7.1718	13.39	1	1
2020-10-26	66.2457	92.1125	7.1956	13.1574	1	1
2020-10-30	65.101	91.9094	7.36164	13.1962	1	1
2020-11-03	62.5027	86.504	7.60027	12.779	1	1
2020-11-05	62.0773	87.1422	7.67219	13.1057	1	1
2020-11-09	61.8646	88.2412	7.67762	13.1249	1	1
2020-11-12	60.2692	91.6092	7.30237	13.49	1	1
2020-11-13	61.8823	90.7406	7.06823	13.5284	1	1
2020-11-20	60.4287	90.847	6.95954	12.9327	1	1
2020-11-26	60.7478	87.7272	7.206	13.6437	1	1
2020-11-27	60.4287	88.6312	7.16343	13.6629	1	1
2020-12-01	60.2012	84.6827	6.87676	13.4845	1	1
2020-12-17	59.5787	89.0742	6.87508	13.8064	1	1
2021-01-13	59.2654	84.3515	6.20931	13.391	1	1
2021-02-11	61.9722	78.6987	5.56465	13.3939	1	1
2021-03-02	60.9882	78.1299	6.10279	13.4	1	1
2021-03-19	61.4273	82.6187	6.23192	13.0344	1	1
2021-05-05	62.1806	79.0278	7.54458	12.8655	1	1
2021-06-23	71.6202	80.6868	8.01864	13.7622	1	1
2021-09-10	64.0144	82.0637	7.37309	12.6331	1	1
2021-09-22	65.6539	80.8969	7.51636	12.6653	1	1
2021-10-20	70.2841	79.7036	8.47082	12.3577	1	1
2021-11-10	65.7509	74.6897	9.84258	12.376	1	1
2021-11-12	67.3965	76.1121	10.0598	11.9688	1	1
2021-12-27	72.521	81.8867	13.4448	15.5167	1	1
2021-12-31	72.1363	83.0289	14.8776	16.4177	1	1
2022-01-14	69.9154	76.3768	14.0811	14.2274	1	1
2022-01-31	71.108	75.6396	14.1503	14.7266	1	1
2022-02-02	66.1	68.46	13.391	14.55	1	1
2022-02-11	68.17	71.28	13.5566	15.31	1	1
