# Supplementary material for: The volatility of beef and lamb prices in Türkiye: The role of COVID–19, livestock imports, and energy prices
Source: PLoS One. 2023 Mar 13;18(3):e0282611. doi: 10.1371/journal.pone.0282611 (PMC10010543; doi:10.1371/journal.pone.0282611)
Supplement: S2 Table — (XLSX) [file pone.0282611.s002.xlsx]

## Sheet: Sayfa1
Date	Rtbeff	Rtlamb	RtExchng	RtGsline	Covid_19
2006-05-12	-1.81798	-7.87325	10.1056	0.991306	0
2006-05-15	2.43617	-2.54791	2.65368	-1.06196	0
2006-05-18	-5.31317	6.13075	1.96258	0.35524	0
2006-05-24	5.55356	-7.03808	6.73498	1.75751	0
2006-06-02	1.54766	11.9544	13.8126	0.123593	0
2006-06-30	1.56724	-3.99811	2.66783	2.65796	0
2006-07-04	2.12204	8.5871	-5.24328	-0.716709	0
2006-08-08	-4.36755	-13.4596	-11.5576	-0.893211	0
2006-08-16	2.05445	10.2117	0.442313	-2.9853	0
2006-08-21	-1.44581	-7.02468	-2.01639	-0.675678	0
2006-08-23	0.966191	8.41843	0.779825	-2.40149	0
2006-08-25	1.07592	-7.17153	1.72424	0.346621	0
2006-09-05	-1.40606	-1.10291	-2.25541	-0.853666	0
2006-09-12	2.3176	-1.47242	1.74095	-2.86758	0
2006-09-13	1.25215	1.83716	-0.425633	0.724641	0
2006-09-21	-2.17276	-0.486619	-0.345892	-1.45457	0
2006-10-12	1.19075	-0.877535	-0.0868863	-1.12912	0
2006-12-01	-5.33859	0.202998	-3.30774	-0.399475	0
2007-01-05	-4.11318	-2.24396	-4.78754	-1.35377	0
2007-01-08	-2.33655	0.345822	1.27068	-1.48702	0
2007-01-19	0.706717	-7.52594	-0.714089	-1.89042	0
2007-01-30	5.48082	-3.79312	0.252614	1.13853	0
2007-02-07	-8.01413	-2.62618	-3.6782	0.529315	0
2007-02-23	1.2949	-2.63868	-1.32195	1.11733	0
2007-02-28	-1.76996	-1.07528	1.16481	2.55955	0
2007-03-05	-0.618791	0.0546119	3.06726	1.05213	0
2007-03-07	2.93276	3.17068	0.768321	0.352734	0
2007-03-20	-3.37421	13.3694	-2.6296	-1.06196	0
2007-03-21	-0.635761	-0.684934	-0.451048	2.11275	0
2007-04-17	-4.49116	-8.80023	-5.33956	1.2883	0
2007-05-02	3.28269	2.16918	0.0576443	1.45181	0
2007-06-06	0.597547	-2.71319	-6.3091	-0.982785	0
2007-07-06	16.0192	2.63023	-1.62119	-0.578612	0
2007-07-11	-13.8269	2.62679	-0.550325	-0.341881	0
2007-07-20	2.66037	-0.619197	-1.54301	-1.03271	0
2007-08-01	-0.253506	-0.0733246	3.54284	-0.767074	0
2007-08-09	1.1696	-8.01446	-1.51846	-1.0508	0
2007-08-15	-3.0699	6.28815	3.19865	-0.706717	0
2007-08-21	3.99583	1.60398	3.19622	1.75751	0
2007-08-27	5.05442	-6.57633	-1.09168	-1.0508	0
2007-08-28	-9.05025	3.59474	-1.16456	0.351494	0
2007-09-07	7.44207	-3.27715	-3.99314	0.814627	0
2007-09-14	-0.655024	4.60567	-2.51307	-1.74524	0
2007-10-04	-1.51255	1.85703	-9.89631	-1.51947	0
2007-10-19	3.17487	-7.67763	0.00830048	1.76996	0
2007-11-02	-4.15584	-0.799618	-2.62615	-4.82593	0
2007-11-05	1.7131	-0.125078	0.696512	4.38519	0
2007-11-07	-3.34624	-0.250627	-0.560226	0.32949	0
2007-11-09	2.92071	-0.251256	0.627919	1.30721	0
2007-12-06	2.16611	12.5989	-1.39781	-2.19461	0
2008-01-10	-4.22953	5.12648	-1.502	-2.70728	0
2008-01-21	-1.17837	-2.71699	2.23406	-1.62605	0
2008-02-08	-6.88915	-1.80192	2.40587	-1.28827	0
2008-02-13	1.63491	-1.4478	1.66946	2.61453	0
2008-02-21	-0.43337	8.19639	-0.988395	1.28207	0
2008-03-13	-4.23507	-5.45032	7.62664	1.23507	0
2008-04-02	0.771767	1.76365	13.3221	0.623716	0
2008-04-18	1.31293	-4.28566	0.361719	2.40976	0
2008-04-25	6.8268	0.912323	-2.42113	0.297177	0
2008-04-29	1.51136	12.9487	-1.36563	1.17995	0
2008-05-07	1.62907	-7.03847	-7.43966	-2.23825	0
2008-05-16	1.0737	-3.57353	-0.430794	1.47713	0
2008-05-28	-1.66426	2.81162	-0.208083	1.74423	0
2008-06-16	2.56662	-5.53803	0.0479525	-0.310979	0
2008-07-01	-0.636754	-8.38062	-2.67261	-5.06341	0
2008-07-21	1.38753	-2.87211	-2.54749	-2.28581	0
2008-07-24	-6.82198	-2.478	0.217573	-2.04387	0
2008-07-31	7.21491	4.5542	-0.444017	-1.18696	0
2008-08-07	-3.56063	1.73041	-8.59324	-1.66968	0
2008-08-14	4.56882	-5.18251	1.45215	-1.21582	0
2008-08-28	0.290839	10.6424	0.878087	0.913248	0
2008-09-19	3.17186	-3.16504	8.73129	-3.19109	0
2008-10-03	-5.05509	3.14066	6.48574	-1.80842	0
2008-10-09	-8.49474	1.51902	13.2905	-1.86341	0
2008-10-15	8.21024	4.61545	-2.59457	-1.26185	0
2008-10-16	3.91111	-2.13393	1.3845	-2.24729	0
2008-10-21	-6.60618	-0.787406	7.13009	-1.30721	0
2008-10-24	1.93243	3.01726	12.7134	2.59755	0
2008-11-11	-0.0366712	4.34351	-8.75532	-3.75243	0
2008-11-14	1.50946	1.3581	7.30899	-2.32956	0
2008-11-20	-3.72003	-10.616	2.06554	-2.04089	0
2008-11-26	1.25545	12.2218	-5.99225	-2.4349	0
2008-12-05	-2.31734	-3.71478	-0.797314	0.123216	0
2008-12-15	0.097704	-6.12532	-0.414343	-0.361664	0
2008-12-24	2.79267	10.4194	-2.78515	-0.362977	0
2009-01-02	-1.73963	0.967938	1.34564	-2.04452	0
2009-01-09	-3.78502	-2.42226	1.59599	3.26708	0
2009-01-22	4.7329	-3.20312	6.81043	2.12022	0
2009-01-26	-5.12933	4.50805	0.677116	-1.40847	0
2009-02-06	-0.516035	9.2216	-0.479588	2.57731	0
2009-02-13	-3.96999	4.09166	0.480639	1.38411	0
2009-02-19	8.6492	11.0867	2.94834	-1.73315	0
2009-02-24	-6.89929	-6.35911	-0.656283	-1.40847	0
2009-03-03	-6.00197	1.70751	4.74946	2.49117	0
2009-03-23	0.830742	-7.58422	-1.7773	2.73055	0
2009-03-31	3.85443	-10.7982	0.0471782	1.33781	0
2009-04-10	1.73574	4.84385	-11.9183	-0.247654	0
2009-04-22	0.0980873	-5.23258	5.18071	1.3423	0
2009-05-04	0.105628	7.52335	-5.73869	0.426805	0
2009-05-08	0.875918	-1.38677	-2.50236	2.34517	0
2009-05-13	-0.875918	-0.857037	0.996953	0.988476	0
2009-05-28	0.487568	10.8173	-0.0576166	1.94811	0
2009-06-03	4.16665	-14.7935	-0.682966	0.293259	0
2009-06-09	-2.3982	1.39633	1.63721	2.18417	0
2009-06-17	-3.96091	-0.654667	-0.760264	-1.24225	0
2009-06-29	2.59237	-4.10615	-0.343365	-4.80092	0
2009-06-30	3.48198	8.91477	-0.220894	-0.657897	0
2009-07-02	0.163823	-7.25324	-1.78408	-0.124794	0
2009-07-06	1.79844	1.76253	0.234711	-2.34517	0
2009-07-07	-6.39133	1.977	0.862382	0.675678	0
2009-07-10	3.72958	-1.64477	-0.0129132	-0.337268	0
2009-07-14	-3.72958	2.13298	0.547347	-1.36057	0
2009-07-15	0.995033	2.16789	-1.01982	7.58188	0
2009-07-20	4.643	6.60763	-0.932058	0.947874	0
2009-07-21	0.188857	7.51695	-1.09298	0.313972	0
2009-07-23	1.68386	-4.87557	-0.570975	0.312989	0
2009-07-27	0.923368	-0.0724375	-1.13162	1.24225	0
2009-07-28	-6.45385	1.43887	-0.41162	0.308167	0
2009-08-03	10.58	4.95633	-0.954323	-1.55786	0
2009-08-05	-1.99102	2.99342	-0.918718	0.916037	0
2009-08-07	5.25265	-0.537636	0.409361	1.50832	0
2009-08-12	-2.63636	1.86921	1.64768	-0.600602	0
2009-08-13	-0.0890869	-0.796817	0.91337	0.300752	0
2009-08-17	2.29085	6.14086	-1.67981	-1.20847	0
2009-08-18	-2.46926	6.37545	1.76605	-0.304414	0
2009-08-20	-2.89875	-18.5621	-0.411961	-0.611623	0
2009-08-24	4.14101	13.8653	-0.842476	0.611623	0
2009-08-25	0.352113	-2.49701	-0.376724	-0.305344	0
2009-08-28	0.0878349	3.17289	1.27245	0.913248	0
2009-09-09	0.7479	0.275474	-0.0161267	-1.23497	0
2009-09-29	11.0997	4.17722	0.503576	-2.46926	0
2009-10-06	-3.30461	-12.7971	-2.69315	-1.85206	0
2009-10-14	2.31671	9.94073	-1.96291	1.54086	0
2009-10-21	6.64451	0.349855	-0.364199	2.7151	0
2009-12-01	-11.0275	-21.3427	3.28476	-1.6707	0
2009-12-07	3.59859	15.3757	-0.396839	0.296297	0
2009-12-18	2.61643	-3.18441	2.22602	-0.891536	0
2010-01-04	3.2651	-9.96797	-6.19268	-2.08916	0
2010-01-19	0.477328	5.49056	-2.7267	6.80149	0
2010-02-12	-4.07794	-6.92277	3.16918	-0.254054	0
2010-02-19	1.93792	6.15675	0.441968	-1.37554	0
2010-02-23	2.61282	-4.31367	-0.230635	2.19187	0
2010-03-08	-3.56288	-5.85405	2.95855	1.05248	0
2010-03-29	3.97058	-0.332337	-0.759818	-2.70287	0
2010-06-24	-5.66835	27.1916	-0.264383	0.605393	0
2010-07-09	8.46242	5.46046	0.105804	-0.955354	0
2010-07-12	2.44802	0.620157	-0.109582	0.273598	0
2010-07-20	0.846084	4.97465	-0.647042	-1.65293	0
2010-09-06	3.86061	-6.20601	-4.50825	0.811758	0
2010-09-17	4.46781	1.72666	-0.980498	0.274349	0
2010-10-11	-6.94336	-7.07304	-7.06466	1.16388	0
2010-11-29	0.879944	-0.966728	4.92297	1.12653	0
2010-12-10	-4.61315	1.5338	4.98071	-0.856714	0
2010-12-17	-4.28277	-2.88829	1.68182	-0.782273	0
2010-12-31	-9.29963	-2.00852	1.98284	1.55847	0
2011-01-18	-7.11608	2.42935	3.46146	1.00726	0
2011-02-07	-3.03082	-11.6287	5.93952	-0.161505	0
2011-02-23	-5.95	1.11733	0.0437295	2.25291	0
2011-02-25	5.72469	-3.39016	0.461117	-0.247832	0
2011-03-07	-5.23839	-0.459095	0.399197	-0.0666512	0
2011-03-09	-0.558438	0.750798	-0.407179	1.94181	0
2011-03-17	-0.320513	3.50516	-0.585478	-2.92704	0
2011-03-30	4.01155	5.40672	-1.36039	2.44511	0
2011-04-20	3.36775	0.480009	-4.06068	0.804732	0
2011-05-04	-9.51935	-4.60662	0.833781	1.30274	0
2011-05-16	0.939709	-1.32452	3.36749	-2.3586	0
2011-05-25	1.31632	11.3805	1.17482	-0.95924	0
2011-05-30	2.8064	-2.89735	0.430028	1.90937	0
2011-06-29	1.398	9.75296	5.51375	-1.33029	0
2011-07-08	11.0064	-0.156374	3.61115	1.12929	0
2011-07-15	7.82829	8.04128	0.615574	2.33655	0
2011-09-06	3.79239	-2.80055	11.917	0.0462844	0
2011-09-16	-2.77096	-3.865	1.07194	-2.28843	0
2011-10-07	-2.63008	-9.05002	2.08063	-4.70706	0
2011-10-14	-0.189215	0.0487686	-0.793914	1.62605	0
2011-10-19	-2.16984	5.17807	1.89812	0.23015	0
2011-10-26	0.514802	-0.464038	-3.56616	-0.46083	0
2011-11-01	-6.35132	-9.7565	-5.91369	-1.48396	0
2011-11-25	4.21456	-2.46305	6.05508	-0.943403	0
2012-01-10	-12.0314	-18.4428	-0.689288	-0.38101	0
2012-01-11	3.54744	0.591718	-0.0213721	1.15076	0
2012-01-24	-3.96498	3.1933	-2.28628	1.58914	0
2012-03-14	0.206396	1.02859	-4.30438	-0.553465	0
2012-03-20	-2.91485	5.20435	0.795045	1.74677	0
2012-04-11	4.18788	-8.31201	-1.78924	-1.29388	0
2012-04-25	-0.910209	3.2925	-0.685411	-2.58635	0
2012-05-07	0.741061	8.24863	-2.24323	-0.292071	0
2012-05-15	-3.17263	2.72474	2.83416	-2.7151	0
2012-06-06	7.96199	6.38985	2.65656	1.2022	0
2012-06-12	-5.4543	3.95827	-1.84312	-1.86052	0
2012-06-15	3.51786	-5.17947	0.318699	-1.18065	0
2012-06-19	-3.27223	5.17947	-0.693644	-0.71514	0
2012-07-06	4.19175	-5.69414	-0.836289	3.8631	0
2012-08-01	-1.13832	0.294558	-1.43451	-0.423862	0
2012-08-17	0.814543	-2.09484	0.178114	2.03397	0
2012-08-23	-2.8278	-1.57484	-0.155833	2.43106	0
2012-09-19	-1.00609	-11.5096	2.13535	-4.60745	0
2012-09-28	5.07037	-2.10295	-0.62909	5.64141	0
2012-10-01	-1.78286	-1.42145	-0.81262	-3.55893	0
2012-10-15	-2.06743	-3.32102	0.79425	1.64613	0
2012-10-17	0.470589	0.531759	0.0829485	-2.68889	0
2012-10-31	-1.14672	3.53148	-0.426534	-1.90482	0
2012-11-01	-1.93662	-1.71736	-1.6665	-1.44248	0
2013-01-10	-4.90899	-16.475	-1.9556	0.852506	0
2013-01-24	0.959569	3.62059	-0.394545	1.91292	0
2013-02-01	-5.13125	6.04718	0.121824	1.43916	0
2013-03-22	0.0975839	11.01	2.96154	-1.80014	0
2013-04-09	4.73387	-1.38419	-2.35885	-1.35685	0
2013-04-18	0.738011	0.104932	0.0390701	-1.52012	0
2013-05-15	3.40021	3.71345	2.58736	1.99585	0
2013-05-22	-2.94928	-2.14052	2.04144	2.13683	0
2013-07-09	3.07744	-10.5615	9.48551	0.341852	0
2013-07-17	0.580085	-3.44963	-1.20446	1.84243	0
2013-08-01	2.04966	-2.4926	2.06038	-1.75826	0
2013-08-07	2.4445	8.42417	-0.0827515	-0.826451	0
2013-08-23	1.10839	-3.27333	2.77583	2.25651	0
2013-09-02	-0.917686	1.23158	5.15675	1.62364	0
2013-09-04	2.42436	-0.746915	0.509805	-2.39055	0
2013-09-16	-2.17926	-1.74524	-0.77554	-2.4491	0
2013-09-25	-1.41759	2.94904	-1.55435	-1.66671	0
2013-10-01	-3.59101	-4.35314	0.472095	2.87382	0
2013-10-03	3.94588	-7.05896	-0.881236	-1.65293	0
2013-12-06	-3.5469	13.3962	4.84422	-0.5005	0
2013-12-17	0.797795	-5.18022	-0.714079	-1.43887	0
2013-12-25	-1.41584	10.9706	2.30955	2.65593	0
2014-01-29	-5.52477	1.21065	13.7201	1.63956	0
2014-02-14	3.18338	-2.5355	-3.84153	0.203956	0
2014-02-24	1.19834	1.74086	-0.136197	-0.788959	0
2014-02-26	-2.41121	-1.74086	0.335616	0.592302	0
2014-03-31	-0.561588	-3.50013	-1.31194	0.143502	0
2014-04-02	4.08588	-0.571712	-7.58792	-0.00473886	0
2014-04-07	-3.06117	0.0980873	-0.642999	-0.801607	0
2014-04-09	-0.588237	-1.23306	-1.95895	0.201005	0
2014-04-14	-0.651083	0.0992064	1.12342	0.400802	0
2014-04-16	1.29795	-0.0495909	0.404554	0.995033	0
2014-04-21	2.14563	3.31738	0.0985384	0.592302	0
2014-04-30	-1.27022	-7.88438	-0.488953	-0.989128	0
2014-05-05	-0.340055	7.06079	-2.55302	-0.456459	0
2014-05-07	4.78892	-2.63369	-0.670139	-0.201005	0
2014-05-12	-4.1409	-4.47951	-0.794757	-1.21459	0
2014-05-14	1.05141	3.26369	-0.264722	0.203459	0
2014-05-20	-2.35167	0.101885	1.29287	0.607905	0
2014-05-21	4.308	-3.73487	0.304024	0.804833	0
2014-05-22	-3.18406	0.527149	0.127983	0.798407	0
2014-06-09	4.96929	-0.356903	-0.197694	-0.206723	0
2014-06-20	3.7761	-1.58986	1.76141	1.9647	0
2014-07-09	-1.05308	-1.3185	-0.170837	-0.904752	0
2014-07-17	-1.14287	7.63412	-0.10809	-1.76996	0
2014-08-01	0.800334	-1.38346	1.15011	-0.557553	0
2014-10-09	4.4434	-1.07903	6.7614	-4.0404	0
2014-10-15	1.68571	4.34431	-0.424091	-1.85	0
2014-10-17	-2.18697	3.52705	-0.236873	-1.88487	0
2014-11-18	0.258874	-9.85551	-4.77769	-1.12154	0
2014-12-02	0.495086	-2.90685	0.901604	-1.20823	0
2014-12-09	-3.28727	-4.60034	2.34186	-1.35137	0
2014-12-12	0.76825	0.0540979	-0.563779	-1.83071	0
2014-12-17	3.41056	-3.80316	4.63473	-1.16145	0
2015-01-05	-4.79731	5.81832	-3.67014	-1.33788	0
2015-01-06	-0.0499875	-3.12038	-0.161895	0.713439	0
2015-01-15	1.39029	2.29775	-2.08965	-3.37381	0
2015-01-20	5.60895	3.20068	1.96592	1.21804	0
2015-01-30	-4.23772	1.43959	2.66649	1.68071	0
2015-02-04	-1.15301	-3.34535	3.2648	2.1412	0
2015-02-10	2.6037	4.94287	2.88033	-0.230681	0
2015-02-13	-0.280768	-3.1215	0.116393	1.37617	0
2015-02-17	0.374182	3.35763	-1.45864	1.58195	0
2015-02-24	0.186567	1.40518	1.00434	-2.26767	0
2015-03-03	-2.58278	-1.3328	2.4767	1.12387	0
2015-03-19	2.07812	3.43614	4.1259	-2.02938	0
2015-03-27	-1.01057	-5.57476	-0.827052	1.35749	0
2015-04-01	-1.75677	2.25328	2.05533	0.463589	0
2015-04-17	-0.277778	1.43629	3.14694	2.42036	0
2015-04-21	-0.232073	-2.66442	-0.22974	1.08109	0
2015-04-22	2.25142	-0.137394	0.311134	-0.431035	0
2015-04-29	-0.0909091	1.0939	-0.813209	2.13683	0
2015-05-13	3.57995	2.44728	1.97918	-0.538842	0
2015-05-22	1.16541	1.84648	-4.64634	-1.26852	0
2015-06-10	1.11931	1.97576	9.26802	3.31118	0
2015-06-12	3.69341	-0.18018	-0.323855	0.411523	0
2015-06-16	-1.94095	1.87589	-0.233534	1.42714	0
2015-06-24	-0.491182	-5.97124	-2.27236	-2.87494	0
2015-07-21	7.34823	5.56185	-1.10812	-1.84785	0
2015-08-06	1.6436	2.31245	8.6223	-1.18021	0
2015-08-27	-5.50522	-2.46606	5.24755	-3.31522	0
2015-08-28	1.89679	2.8925	-0.847115	-1.12996	0
2015-08-31	0.208551	-4.52645	0.161094	1.12996	0
2015-09-03	-1.31459	0.227372	5.16294	1.25317	0
2015-09-10	1.32562	-0.131723	2.153	1.31581	0
2015-09-17	0.20555	-1.68369	0.262167	-1.98026	0
2015-09-18	1.38665	2.77612	0.0795097	1.10498	0
2015-10-16	-4.55125	-0.190467	-7.88671	-2.76572	0
2015-11-05	0.999511	-3.71561	-6.76955	-0.813004	0
2015-11-16	-1.45382	-1.70179	1.13735	0.226501	0
2015-11-18	-1.81554	-0.770804	0.114765	-2.05722	0
2015-12-04	-3.73391	1.90483	1.34478	2.94744	0
2015-12-08	0.479408	-0.132421	0.287123	-1.81411	0
2015-12-11	-1.62178	0.220605	0.695356	-0.919547	0
2016-01-15	3.25365	12.8995	2.92308	-2.2046	0
2016-02-09	-3.85119	-3.20872	-4.68457	-1.08644	0
2016-02-10	1.9008	-0.77042	0.597909	-1.43887	0
2016-02-15	-0.209424	0.308881	-0.826465	-1.70528	0
2016-02-17	0.0419199	0.231036	0.982149	1.94653	0
2016-02-23	0.585041	-2.84786	-0.230228	-1.21214	0
2016-02-26	-1.30008	-0.277393	-0.523366	-0.2442	0
2016-02-29	1.00799	-0.796817	-0.0102227	1.45634	0
2016-03-04	-0.274978	7.36516	-1.28627	0.595153	0
2016-03-11	1.43644	-4.39716	-1.16852	3.27898	0
2016-03-15	-3.58706	4.35942	-0.273475	0.459771	0
2016-04-04	3.38529	4.46561	-2.92789	-1.02797	0
2016-04-13	0.595493	-2.93756	0.258092	1.6037	0
2016-04-15	0.0847817	0.789329	1.12706	1.35442	0
2016-04-26	1.68071	-2.73262	-0.465435	-1.58195	0
2016-04-27	-0.166806	6.4803	-0.393632	1.35749	0
2016-05-18	-2.43672	-0.5719	7.16737	1.35448	0
2016-05-24	5.90889	-1.44849	0.610966	1.30721	0
2016-06-09	-4.06479	-0.000907672	-4.33227	-2.46247	0
2016-07-01	-3.1853	-1.55956	-0.903196	-0.261413	0
2016-07-13	3.40423	-1.76345	0.127946	-1.56778	0
2016-08-05	7.03315	-1.75937	5.76009	-1.15798	0
2016-08-11	-1.32763	4.10681	-2.2081	1.13767	0
2016-08-19	0.666016	-1.75018	-1.09699	2.01575	0
2016-09-09	2.48135	-1.88655	0.220738	2.06417	0
2016-09-21	2.3129	3.07483	1.34144	1.26852	0
2016-10-07	-3.71354	0.399785	3.98221	2.18533	0
2016-11-18	-4.23866	1.37905	11.5732	-2.68819	0
2016-11-23	0.958091	0.615164	1.43698	3.25894	0
2016-12-14	-3.3589	-4.18202	6.6154	0.829598	0
2016-12-23	-3.0287	1.58963	0.955631	1.92684	0
2017-01-13	-8.20699	-4.04978	14.2491	-2.14676	0
2017-01-27	-1.51774	-1.05821	-0.226236	2.7857	0
2017-02-13	0.760069	-1.62451	-5.77627	-2.61204	0
2017-02-24	0.708189	-0.286328	-2.76503	-2.05807	0
2017-03-15	4.67493	3.90221	4.05924	-0.57297	0
2017-04-28	2.92792	5.73453	-6.00318	2.16389	0
2017-05-05	2.54378	-1.19989	-1.84516	-1.9975	0
2017-05-23	-1.32452	9.6914	0.517087	1.1628	0
2017-05-24	4.6318	-0.936775	0.123256	1.71924	0
2017-06-02	-0.576095	7.8847	-0.860001	-1.72656	0
2017-06-13	-2.99183	2.174	-0.345463	-1.36587	0
2017-06-19	0.0740467	-0.458037	-0.19023	-1.58419	0
2017-07-06	-0.179508	-1.72012	4.2856	2.45353	0
2017-08-01	-0.790114	-0.973735	-1.77026	0.106338	0
2017-09-08	0.415056	-2.78668	-3.82228	0.417034	0
2017-10-18	-10.0263	-9.3482	9.15543	-0.0916566	0
2017-10-31	-0.163399	-5.26353	3.10861	2.18588	0
2017-11-10	1.41174	-4.97434	6.51647	-0.179608	0
2017-11-22	-0.514547	-5.43857	2.53722	-1.06196	0
2017-11-24	2.7785	1.44904	-0.900598	1.41345	0
2017-12-08	-2.12502	-1.22527	-2.35606	-2.9899	0
2017-12-22	-0.975617	-0.631803	-1.00041	1.4286	0
2018-01-19	-1.81362	8.60793	-1.46752	-0.759287	0
2018-01-26	3.28405	4.74729	-1.44855	2.07261	0
2018-02-09	-5.85724	-2.85747	2.38456	-2.02003	0
2018-02-16	1.25344	9.75534	-0.929798	-1.76996	0
2018-03-09	0.33915	4.75701	2.55608	1.62498	0
2018-03-21	6.1921	-0.518404	3.27416	2.59306	0
2018-03-28	-3.56531	-1.7565	1.01444	2.19418	0
2018-04-27	1.56886	10.7174	4.50248	-0.0859047	0
2018-05-18	1.04676	-2.90603	13.5365	-2.04817	0
2018-07-31	-6.67084	-16.2238	12.517	1.35688	0
2018-08-10	-3.51039	-1.68953	25.7125	-4.9128	0
2018-08-28	10.9791	-2.43442	13.6771	9.34414	0
2018-09-03	-5.86816	0.0136043	10.8129	-5.7256	0
2018-09-17	-4.74249	1.07317	-7.67562	0.143575	0
2018-10-02	-5.21968	-3.93018	-13.0293	-3.48867	0
2018-10-03	-0.142755	-2.68526	0.705256	0.428878	0
2018-10-12	1.41846	2.97341	-0.414548	0.2849	0
2018-10-30	-2.31533	-0.919728	-6.28971	0.425835	0
2018-11-05	0.057183	0.400443	-10.7345	-1.58225	0
2018-11-09	-0.691792	1.39421	-0.953131	-2.94139	0
2018-11-23	-0.586297	1.86341	-1.99229	-2.87681	0
2018-11-26	-1.25741	-2.59755	-0.486839	-2.174	0
2018-12-05	-9.73421	-2.1551	-0.906202	0.791366	0
2018-12-28	1.49046	-1.20435	0.315681	-4.43787	0
2019-01-21	1.3139	-7.42282	1.71246	9.69236	0
2019-02-01	0.573157	1.25734	-4.51353	-3.49115	0
2019-02-05	-1.36107	1.48229	0.162693	0.977206	0
2019-02-20	0.40658	0.157522	1.62948	4.43813	0
2019-03-04	-2.4819	-0.12584	3.45854	-0.992142	0
2019-03-21	0.221239	-2.25603	2.32803	4.21115	0
2019-04-08	9.16114	-0.888902	5.83578	1.76779	0
2019-04-15	-0.531739	-0.838579	3.34725	1.98588	0
2019-04-22	1.02769	1.30721	0.16213	0.140351	0
2019-05-10	0.487203	9.6927	10.7671	-0.113854	0
2019-06-10	1.52898	1.11173	-9.49547	-2.37383	0
2019-07-03	3.44762	-0.0683928	-6.61368	1.00952	0
2019-07-10	-3.43722	0.460105	0.794762	-1.54389	0
2019-07-18	4.14943	-3.41599	-0.339589	1.54389	0
2019-08-08	2.24734	7.68032	-6.29955	-5.78203	0
2019-08-09	-2.5758	-1.74163	-0.209474	-2.68272	0
2019-08-16	0.0326105	-1.14614	1.75684	0.150943	0
2019-08-20	5.4256	1.09865	0.109232	0.900907	0
2019-09-13	-3.01688	1.14413	2.8002	-0.752521	0
2019-09-18	-4.01818	-2.26984	-0.099375	5.12203	0
2019-09-27	2.17615	0.890178	-0.997458	-3.52895	0
2020-01-03	-9.15851	-6.80502	6.27167	-4.11428	1
2020-01-28	7.22449	2.76515	-0.179737	-3.13416	1
2020-01-29	-0.30349	-1.18886	-0.0622272	-1.45775	1
2020-02-26	2.12657	9.42444	3.70801	3.24185	1
2020-03-10	-2.69238	-4.83884	2.93445	-0.621896	1
2020-03-13	2.31693	1.44248	1.89027	-9.01231	1
2020-03-16	2.04031	0.103724	0.715658	-8.47965	1
2020-03-17	-1.2419	1.5635	1.45222	1.23133	1
2020-03-20	3.68037	-1.79183	2.36885	-7.4377	1
2020-04-01	-3.48436	1.11828	6.14995	1.86131	1
2020-04-06	-2.20834	-1.57579	1.8203	2.6873	1
2020-04-08	2.45685	-2.28617	0.701757	1.87623	1
2020-04-10	0.220386	0.436546	0.0118519	-2.44603	1
2020-04-17	-0.940012	-0.561624	2.47707	0.190295	1
2020-04-20	1.54358	0.87228	0.0837836	2.81181	1
2020-04-27	2.85811	-2.42791	0.662016	-2.4323	1
2020-04-28	-0.0531773	3.74264	0.123283	-1.71924	1
2020-05-04	-0.320527	-1.90758	0.788393	2.22808	1
2020-05-13	0.504448	3.34657	0.575334	7.12044	1
2020-05-20	-1.1989	-1.02875	-2.19916	-0.344234	1
2020-05-27	2.33123	-2.29707	-0.994451	3.39016	1
2020-06-05	0.218855	4.45939	-1.37711	-5.97246	1
2020-06-08	-1.60603	-2.32569	0.143393	0.172265	1
2020-06-18	3.26505	5.12933	1.11789	6.17377	1
2020-06-24	-1.79188	-3.85778	0.156183	4.4311	1
2020-06-30	-4.3751	-1.23028	-0.0262567	-3.46491	1
2020-07-02	1.28924	2.68242	1.14849	-0.717657	1
2020-07-08	0.692044	0.810541	0.126825	1.56253	1
2020-08-07	0.273025	0.0397364	11.2103	-1.12358	1
2020-08-12	0.54915	0.0403714	1.23464	3.49846	1
2020-08-20	-0.219298	2.25491	1.36233	0.149365	1
2020-08-28	-1.38162	-2.35587	-0.412484	3.08621	1
2020-09-04	1.95179	-1.57042	3.64993	-2.69752	1
2020-10-02	-9.42161	-2.96363	6.76255	-0.0152612	1
2020-10-06	1.46365	0.892863	0.467221	-2.19789	1
2020-10-16	2.53178	-1.46523	2.31401	2.34271	1
2020-10-26	-0.33389	2.25002	0.331274	-1.75187	1
2020-10-30	-1.74309	-0.220728	2.28132	0.294118	1
2020-11-03	-4.07293	-6.06122	3.19014	-3.21257	1
2020-11-05	-0.682985	0.734997	0.941792	2.52426	1
2020-11-09	-0.34325	1.2533	0.070809	0.14652	1
2020-11-12	-2.61263	3.74576	-5.01112	2.74385	1
2020-11-13	2.64128	-0.952666	-3.25885	0.284495	1
2020-11-20	-2.37692	0.117142	-1.54968	-4.5033	1
2020-11-26	0.526625	-3.4945	3.48	5.35196	1
2020-11-27	-0.526625	1.02524	-0.592516	0.140746	1
2020-12-01	-0.377328	-4.55721	-4.08411	-1.31488	1
2020-12-17	-1.03927	5.0558	-0.0243519	2.35958	1
2021-01-13	-0.527351	-5.44768	-10.1853	-3.05546	1
2021-02-11	4.46599	-6.9366	-10.9616	0.0217191	1
2021-03-02	-1.60051	-0.72537	9.23122	0.0458327	1
2021-03-19	0.71742	5.58624	2.09384	-2.76643	1
2021-05-05	1.21883	-4.44364	19.1144	-1.30386	1
2021-06-23	14.1334	2.07762	6.09402	6.73733	1
2021-09-10	-11.2269	1.69205	-8.39327	-8.56034	1
2021-09-22	2.5289	-1.43209	1.92457	0.254777	1
2021-10-20	6.81475	-1.48608	11.9545	-2.4592	1
2021-11-10	-6.66708	-6.49717	15.0091	0.148356	1
2021-11-12	2.47185	1.8865	2.1827	-3.34559	1
2021-12-27	7.32836	7.31289	29.0051	25.9611	1
2021-12-31	-0.531916	1.38516	10.1259	5.64465	1
2022-01-14	-3.12706	-8.35087	-5.50237	-14.3196	1
2022-01-31	1.69131	-0.969912	0.490523	3.44862	1
2022-02-02	-7.30307	-9.97307	-5.51534	-1.20625	1
2022-02-11	3.08358	4.03662	1.22907	5.09152	1
